# Supplementary material for: An improved transformer-based concrete crack classification method
Source: Sci Rep. 2024 Mar 14;14:6226. doi: 10.1038/s41598-024-54835-x (PMC10940720; doi:10.1038/s41598-024-54835-x)
Supplement: Supplementary file 1 — Supplementary Information 1. [file 41598_2024_54835_MOESM1_ESM.zip]

Archive with 10,006 entries (9,994 files):
- 5000/train/
- 5000/train/Negative/
- 5000/train/Negative/00461.jpg
- 5000/train/Negative/00462.jpg
- 5000/train/Negative/00463.jpg
- 5000/train/Negative/00464.jpg
- 5000/train/Negative/00465.jpg
- 5000/train/Negative/00466.jpg
- 5000/train/Negative/00467.jpg
- 5000/train/Negative/00468.jpg
- 5000/train/Negative/00469.jpg
- 5000/train/Negative/00470.jpg
- 5000/train/Negative/00471.jpg
- 5000/train/Negative/00472.jpg
- 5000/train/Negative/00473.jpg
- 5000/train/Negative/00474.jpg
- 5000/train/Negative/00475.jpg
- 5000/train/Negative/00476.jpg
- 5000/train/Negative/00477.jpg
- 5000/train/Negative/00478.jpg
- 5000/train/Negative/00479.jpg
- 5000/train/Negative/00480.jpg
- 5000/train/Negative/00481.jpg
- 5000/train/Negative/00482.jpg
- 5000/train/Negative/00483.jpg
- 5000/train/Negative/00484.jpg
- 5000/train/Negative/00485.jpg
- 5000/train/Negative/00486.jpg
- 5000/train/Negative/00487.jpg
- 5000/train/Negative/00488.jpg
- 5000/train/Negative/00489.jpg
- 5000/train/Negative/00490.jpg
- 5000/train/Negative/00491.jpg
- 5000/train/Negative/00492.jpg
- 5000/train/Negative/00493.jpg
- 5000/train/Negative/00494.jpg
- 5000/train/Negative/00495.jpg
- 5000/train/Negative/00496.jpg
- 5000/train/Negative/00497.jpg
- 5000/train/Negative/00498.jpg
- 5000/train/Negative/00499.jpg
- 5000/train/Negative/00500.jpg
- 5000/train/Negative/00501.jpg
- 5000/train/Negative/00502.jpg
- 5000/train/Negative/00503.jpg
- 5000/train/Negative/00504.jpg
- 5000/train/Negative/00505.jpg
- 5000/train/Negative/00506.jpg
- 5000/train/Negative/00507.jpg
- 5000/train/Negative/00508.jpg
- 5000/train/Negative/00509.jpg
- 5000/train/Negative/00510.jpg
- 5000/train/Negative/00511.jpg
- 5000/train/Negative/00512.jpg
- 5000/train/Negative/00513.jpg
- 5000/train/Negative/00514.jpg
- 5000/train/Negative/00515.jpg
- 5000/train/Negative/00516.jpg
- 5000/train/Negative/00517.jpg
- 5000/train/Negative/00518.jpg
- 5000/train/Negative/00519.jpg
- 5000/train/Negative/00520.jpg
- 5000/train/Negative/00521.jpg
- 5000/train/Negative/00522.jpg
- 5000/train/Negative/00523.jpg
- 5000/train/Negative/00524.jpg
- 5000/train/Negative/00525.jpg
- 5000/train/Negative/00526.jpg
- 5000/train/Negative/00527.jpg
- 5000/train/Negative/00528.jpg
- 5000/train/Negative/00529.jpg
- 5000/train/Negative/00530.jpg
- 5000/train/Negative/00531.jpg
- 5000/train/Negative/00532.jpg
- 5000/train/Negative/00533.jpg
- 5000/train/Negative/00534.jpg
- 5000/train/Negative/00535.jpg
- 5000/train/Negative/00536.jpg
- 5000/train/Negative/00537.jpg
- 5000/train/Negative/00538.jpg
- 5000/train/Negative/00539.jpg
- 5000/train/Negative/00540.jpg
- 5000/train/Negative/00541.jpg
- 5000/train/Negative/00542.jpg
- 5000/train/Negative/00543.jpg
- 5000/train/Negative/00544.jpg
- 5000/train/Negative/00545.jpg
- 5000/train/Negative/00546.jpg
- 5000/train/Negative/00547.jpg
- 5000/train/Negative/00548.jpg
- 5000/train/Negative/00549.jpg
- 5000/train/Negative/00550.jpg
- 5000/train/Negative/00551.jpg
- 5000/train/Negative/00552.jpg
- 5000/train/Negative/00553.jpg
- 5000/train/Negative/00554.jpg
- 5000/train/Negative/00555.jpg
- 5000/train/Negative/00556.jpg
- 5000/train/Negative/00557.jpg
- 5000/train/Negative/00558.jpg
- 5000/train/Negative/00559.jpg
- 5000/train/Negative/00560.jpg
- 5000/train/Negative/00561.jpg
- 5000/train/Negative/00562.jpg
- 5000/train/Negative/00563.jpg
- 5000/train/Negative/00564.jpg
- 5000/train/Negative/00565.jpg
- 5000/train/Negative/00566.jpg
- 5000/train/Negative/00567.jpg
- 5000/train/Negative/00568.jpg
- 5000/train/Negative/00569.jpg
- 5000/train/Negative/00570.jpg
- 5000/train/Negative/00571.jpg
- 5000/train/Negative/00572.jpg
- 5000/train/Negative/00573.jpg
- 5000/train/Negative/00574.jpg
- 5000/train/Negative/00575.jpg
- 5000/train/Negative/00576.jpg
- 5000/train/Negative/00577.jpg
- 5000/train/Negative/00578.jpg
- 5000/train/Negative/00579.jpg
- 5000/train/Negative/00580.jpg
- 5000/train/Negative/00581.jpg
- 5000/train/Negative/00582.jpg
- 5000/train/Negative/00583.jpg
- 5000/train/Negative/00584.jpg
- 5000/train/Negative/00585.jpg
- 5000/train/Negative/00586.jpg
- 5000/train/Negative/00587.jpg
- 5000/train/Negative/00588.jpg
- 5000/train/Negative/00589.jpg
- 5000/train/Negative/00590.jpg
- 5000/train/Negative/00591.jpg
- 5000/train/Negative/00592.jpg
- 5000/train/Negative/00593.jpg
- 5000/train/Negative/00594.jpg
- 5000/train/Negative/00595.jpg
- 5000/train/Negative/00596.jpg
- 5000/train/Negative/00597.jpg
- 5000/train/Negative/00598.jpg
- 5000/train/Negative/00599.jpg
- 5000/train/Negative/00600.jpg
- 5000/train/Negative/00601.jpg
- 5000/train/Negative/00602.jpg
- 5000/train/Negative/00603.jpg
- 5000/train/Negative/00604.jpg
- 5000/train/Negative/00605.jpg
- 5000/train/Negative/00606.jpg
- 5000/train/Negative/00607.jpg
- 5000/train/Negative/00608.jpg
- 5000/train/Negative/00609.jpg
- 5000/train/Negative/00610.jpg
- 5000/train/Negative/00611.jpg
- 5000/train/Negative/00612.jpg
- 5000/train/Negative/00613.jpg
- 5000/train/Negative/00614.jpg
- 5000/train/Negative/00615.jpg
- 5000/train/Negative/00616.jpg
- 5000/train/Negative/00617.jpg
- 5000/train/Negative/00618.jpg
- 5000/train/Negative/00619.jpg
- 5000/train/Negative/00620.jpg
- 5000/train/Negative/00621.jpg
- 5000/train/Negative/00622.jpg
- 5000/train/Negative/00623.jpg
- 5000/train/Negative/00624.jpg
- 5000/train/Negative/00625.jpg
- 5000/train/Negative/00626.jpg
- 5000/train/Negative/00627.jpg
- 5000/train/Negative/00628.jpg
- 5000/train/Negative/00629.jpg
- 5000/train/Negative/00630.jpg
- 5000/train/Negative/00631.jpg
- 5000/train/Negative/00632.jpg
- 5000/train/Negative/00633.jpg
- 5000/train/Negative/00634.jpg
- 5000/train/Negative/00635.jpg
- 5000/train/Negative/00636.jpg
- 5000/train/Negative/00637.jpg
- 5000/train/Negative/00638.jpg
- 5000/train/Negative/00639.jpg
- 5000/train/Negative/00640.jpg
- 5000/train/Negative/00641.jpg
- 5000/train/Negative/00642.jpg
- 5000/train/Negative/00643.jpg
- 5000/train/Negative/00644.jpg
- 5000/train/Negative/00645.jpg
- 5000/train/Negative/00646.jpg
- 5000/train/Negative/00647.jpg
- 5000/train/Negative/00648.jpg
- 5000/train/Negative/00649.jpg
- 5000/train/Negative/00650.jpg
- 5000/train/Negative/00651.jpg
- 5000/train/Negative/00652.jpg
- 5000/train/Negative/00653.jpg
- 5000/train/Negative/00654.jpg
- 5000/train/Negative/00655.jpg
- 5000/train/Negative/00656.jpg
- 5000/train/Negative/00657.jpg
- 5000/train/Negative/00658.jpg
- 5000/train/Negative/00659.jpg
- 5000/train/Negative/00660.jpg
- 5000/train/Negative/00661.jpg
- 5000/train/Negative/00662.jpg
- 5000/train/Negative/00663.jpg
- 5000/train/Negative/00664.jpg
- 5000/train/Negative/00665.jpg
- 5000/train/Negative/00666.jpg
- 5000/train/Negative/00667.jpg
- 5000/train/Negative/00668.jpg
- 5000/train/Negative/00669.jpg
- 5000/train/Negative/00670.jpg
- 5000/train/Negative/00671.jpg
- 5000/train/Negative/00672.jpg
- 5000/train/Negative/00673.jpg
- 5000/train/Negative/00674.jpg
- 5000/train/Negative/00675.jpg
- 5000/train/Negative/00676.jpg
- 5000/train/Negative/00677.jpg
- 5000/train/Negative/00678.jpg
- 5000/train/Negative/00679.jpg
- 5000/train/Negative/00680.jpg
- 5000/train/Negative/00681.jpg
- 5000/train/Negative/00682.jpg
- 5000/train/Negative/00683.jpg
- 5000/train/Negative/00684.jpg
- 5000/train/Negative/00685.jpg
- 5000/train/Negative/00686.jpg
- 5000/train/Negative/00687.jpg
- 5000/train/Negative/00688.jpg
- 5000/train/Negative/00689.jpg
- 5000/train/Negative/00690.jpg
- 5000/train/Negative/00691.jpg
- 5000/train/Negative/00692.jpg
- 5000/train/Negative/00693.jpg
- 5000/train/Negative/00694.jpg
- 5000/train/Negative/00695.jpg
- 5000/train/Negative/00696.jpg
- 5000/train/Negative/00697.jpg
- 5000/train/Negative/00698.jpg
- 5000/train/Negative/00699.jpg
- 5000/train/Negative/00700.jpg
- 5000/train/Negative/00701.jpg
- 5000/train/Negative/00702.jpg
- 5000/train/Negative/00703.jpg
- 5000/train/Negative/00704.jpg
- 5000/train/Negative/00705.jpg
- 5000/train/Negative/00706.jpg
- 5000/train/Negative/00707.jpg
- 5000/train/Negative/00708.jpg
- 5000/train/Negative/00709.jpg
- 5000/train/Negative/00710.jpg
- 5000/train/Negative/00711.jpg
- 5000/train/Negative/00712.jpg
- 5000/train/Negative/00713.jpg
- 5000/train/Negative/00714.jpg
- 5000/train/Negative/00715.jpg
- 5000/train/Negative/00716.jpg
- 5000/train/Negative/00717.jpg
- 5000/train/Negative/00718.jpg
- 5000/train/Negative/00719.jpg
- 5000/train/Negative/00720.jpg
- 5000/train/Negative/00721.jpg
- 5000/train/Negative/00722.jpg
- 5000/train/Negative/00723.jpg
- 5000/train/Negative/00724.jpg
- 5000/train/Negative/00725.jpg
- 5000/train/Negative/00726.jpg
- 5000/train/Negative/00727.jpg
- 5000/train/Negative/00728.jpg
- 5000/train/Negative/00729.jpg
- 5000/train/Negative/00730.jpg
- 5000/train/Negative/00731.jpg
- 5000/train/Negative/00732.jpg
- 5000/train/Negative/00733.jpg
- 5000/train/Negative/00734.jpg
- 5000/train/Negative/00735.jpg
- 5000/train/Negative/00736.jpg
- 5000/train/Negative/00737.jpg
- 5000/train/Negative/00738.jpg
- 5000/train/Negative/00739.jpg
- 5000/train/Negative/00740.jpg
- 5000/train/Negative/00741.jpg
- 5000/train/Negative/00742.jpg
- 5000/train/Negative/00743.jpg
- 5000/train/Negative/00744.jpg
- 5000/train/Negative/00745.jpg
- 5000/train/Negative/00746.jpg
- 5000/train/Negative/00747.jpg
- 5000/train/Negative/00748.jpg
- 5000/train/Negative/00749.jpg
- 5000/train/Negative/00750.jpg
- 5000/train/Negative/00751.jpg
- 5000/train/Negative/00752.jpg
- 5000/train/Negative/00753.jpg
- 5000/train/Negative/00754.jpg
- 5000/train/Negative/00755.jpg
- 5000/train/Negative/00756.jpg
- 5000/train/Negative/00757.jpg
- 5000/train/Negative/00758.jpg
[truncated: 9,700 more entries]
