# Supplementary material for: An improved transformer-based concrete crack classification method
Source: Sci Rep. 2024 Mar 14;14:6226. doi: 10.1038/s41598-024-54835-x (PMC10940720; doi:10.1038/s41598-024-54835-x)
Supplement: Supplementary file 2 — Supplementary Information 2. [file 41598_2024_54835_MOESM2_ESM.zip]

Archive with 20,006 entries (9,995 files):
- 10000/train/
- 10000/train/Negative/
- 10000/train/Negative/00551.jpg
- 10000/train/Negative/00552.jpg
- 10000/train/Negative/00553.jpg
- 10000/train/Negative/00554.jpg
- 10000/train/Negative/00555.jpg
- 10000/train/Negative/00556.jpg
- 10000/train/Negative/00557.jpg
- 10000/train/Negative/00558.jpg
- 10000/train/Negative/00559.jpg
- 10000/train/Negative/00560.jpg
- 10000/train/Negative/00561.jpg
- 10000/train/Negative/00562.jpg
- 10000/train/Negative/00563.jpg
- 10000/train/Negative/00564.jpg
- 10000/train/Negative/00565.jpg
- 10000/train/Negative/00566.jpg
- 10000/train/Negative/00567.jpg
- 10000/train/Negative/00568.jpg
- 10000/train/Negative/00569.jpg
- 10000/train/Negative/00570.jpg
- 10000/train/Negative/00571.jpg
- 10000/train/Negative/00572.jpg
- 10000/train/Negative/00573.jpg
- 10000/train/Negative/00574.jpg
- 10000/train/Negative/00575.jpg
- 10000/train/Negative/00576.jpg
- 10000/train/Negative/00577.jpg
- 10000/train/Negative/00578.jpg
- 10000/train/Negative/00579.jpg
- 10000/train/Negative/00580.jpg
- 10000/train/Negative/00581.jpg
- 10000/train/Negative/00582.jpg
- 10000/train/Negative/00583.jpg
- 10000/train/Negative/00584.jpg
- 10000/train/Negative/00585.jpg
- 10000/train/Negative/00586.jpg
- 10000/train/Negative/00587.jpg
- 10000/train/Negative/00588.jpg
- 10000/train/Negative/00589.jpg
- 10000/train/Negative/00590.jpg
- 10000/train/Negative/00591.jpg
- 10000/train/Negative/00592.jpg
- 10000/train/Negative/00593.jpg
- 10000/train/Negative/00594.jpg
- 10000/train/Negative/00595.jpg
- 10000/train/Negative/00596.jpg
- 10000/train/Negative/00597.jpg
- 10000/train/Negative/00598.jpg
- 10000/train/Negative/00599.jpg
- 10000/train/Negative/00600.jpg
- 10000/train/Negative/00601.jpg
- 10000/train/Negative/00602.jpg
- 10000/train/Negative/00603.jpg
- 10000/train/Negative/00604.jpg
- 10000/train/Negative/00605.jpg
- 10000/train/Negative/00606.jpg
- 10000/train/Negative/00607.jpg
- 10000/train/Negative/00608.jpg
- 10000/train/Negative/00609.jpg
- 10000/train/Negative/00610.jpg
- 10000/train/Negative/00611.jpg
- 10000/train/Negative/00612.jpg
- 10000/train/Negative/00613.jpg
- 10000/train/Negative/00614.jpg
- 10000/train/Negative/00615.jpg
- 10000/train/Negative/00616.jpg
- 10000/train/Negative/00617.jpg
- 10000/train/Negative/00618.jpg
- 10000/train/Negative/00619.jpg
- 10000/train/Negative/00620.jpg
- 10000/train/Negative/00621.jpg
- 10000/train/Negative/00622.jpg
- 10000/train/Negative/00623.jpg
- 10000/train/Negative/00624.jpg
- 10000/train/Negative/00625.jpg
- 10000/train/Negative/00626.jpg
- 10000/train/Negative/00627.jpg
- 10000/train/Negative/00628.jpg
- 10000/train/Negative/00629.jpg
- 10000/train/Negative/00630.jpg
- 10000/train/Negative/00631.jpg
- 10000/train/Negative/00632.jpg
- 10000/train/Negative/00633.jpg
- 10000/train/Negative/00634.jpg
- 10000/train/Negative/00635.jpg
- 10000/train/Negative/00636.jpg
- 10000/train/Negative/00637.jpg
- 10000/train/Negative/00638.jpg
- 10000/train/Negative/00639.jpg
- 10000/train/Negative/00640.jpg
- 10000/train/Negative/00641.jpg
- 10000/train/Negative/00642.jpg
- 10000/train/Negative/00643.jpg
- 10000/train/Negative/00644.jpg
- 10000/train/Negative/00645.jpg
- 10000/train/Negative/00646.jpg
- 10000/train/Negative/00647.jpg
- 10000/train/Negative/00648.jpg
- 10000/train/Negative/00649.jpg
- 10000/train/Negative/00650.jpg
- 10000/train/Negative/01601.jpg
- 10000/train/Negative/01602.jpg
- 10000/train/Negative/01603.jpg
- 10000/train/Negative/01604.jpg
- 10000/train/Negative/01605.jpg
- 10000/train/Negative/01606.jpg
- 10000/train/Negative/01607.jpg
- 10000/train/Negative/01608.jpg
- 10000/train/Negative/01609.jpg
- 10000/train/Negative/01610.jpg
- 10000/train/Negative/01611.jpg
- 10000/train/Negative/01612.jpg
- 10000/train/Negative/01613.jpg
- 10000/train/Negative/01614.jpg
- 10000/train/Negative/01615.jpg
- 10000/train/Negative/01616.jpg
- 10000/train/Negative/01617.jpg
- 10000/train/Negative/01618.jpg
- 10000/train/Negative/01619.jpg
- 10000/train/Negative/01620.jpg
- 10000/train/Negative/01621.jpg
- 10000/train/Negative/01622.jpg
- 10000/train/Negative/01623.jpg
- 10000/train/Negative/01624.jpg
- 10000/train/Negative/01625.jpg
- 10000/train/Negative/01626.jpg
- 10000/train/Negative/01627.jpg
- 10000/train/Negative/01628.jpg
- 10000/train/Negative/01629.jpg
- 10000/train/Negative/01630.jpg
- 10000/train/Negative/01631.jpg
- 10000/train/Negative/01632.jpg
- 10000/train/Negative/01633.jpg
- 10000/train/Negative/01634.jpg
- 10000/train/Negative/01635.jpg
- 10000/train/Negative/01636.jpg
- 10000/train/Negative/01637.jpg
- 10000/train/Negative/01638.jpg
- 10000/train/Negative/01639.jpg
- 10000/train/Negative/01640.jpg
- 10000/train/Negative/01641.jpg
- 10000/train/Negative/01642.jpg
- 10000/train/Negative/01643.jpg
- 10000/train/Negative/01644.jpg
- 10000/train/Negative/01645.jpg
- 10000/train/Negative/01646.jpg
- 10000/train/Negative/01647.jpg
- 10000/train/Negative/01648.jpg
- 10000/train/Negative/01649.jpg
- 10000/train/Negative/01650.jpg
- 10000/train/Negative/01651.jpg
- 10000/train/Negative/01652.jpg
- 10000/train/Negative/01653.jpg
- 10000/train/Negative/01654.jpg
- 10000/train/Negative/01655.jpg
- 10000/train/Negative/01656.jpg
- 10000/train/Negative/01657.jpg
- 10000/train/Negative/01658.jpg
- 10000/train/Negative/01659.jpg
- 10000/train/Negative/01660.jpg
- 10000/train/Negative/01661.jpg
- 10000/train/Negative/01662.jpg
- 10000/train/Negative/01663.jpg
- 10000/train/Negative/01664.jpg
- 10000/train/Negative/01665.jpg
- 10000/train/Negative/01666.jpg
- 10000/train/Negative/01667.jpg
- 10000/train/Negative/01668.jpg
- 10000/train/Negative/01669.jpg
- 10000/train/Negative/01670.jpg
- 10000/train/Negative/01671.jpg
- 10000/train/Negative/01672.jpg
- 10000/train/Negative/01673.jpg
- 10000/train/Negative/01674.jpg
- 10000/train/Negative/01675.jpg
- 10000/train/Negative/01676.jpg
- 10000/train/Negative/01677.jpg
- 10000/train/Negative/01678.jpg
- 10000/train/Negative/01679.jpg
- 10000/train/Negative/01680.jpg
- 10000/train/Negative/01681.jpg
- 10000/train/Negative/01682.jpg
- 10000/train/Negative/01683.jpg
- 10000/train/Negative/01684.jpg
- 10000/train/Negative/01685.jpg
- 10000/train/Negative/01686.jpg
- 10000/train/Negative/01687.jpg
- 10000/train/Negative/01688.jpg
- 10000/train/Negative/01689.jpg
- 10000/train/Negative/01690.jpg
- 10000/train/Negative/01691.jpg
- 10000/train/Negative/01692.jpg
- 10000/train/Negative/01693.jpg
- 10000/train/Negative/01694.jpg
- 10000/train/Negative/01695.jpg
- 10000/train/Negative/01696.jpg
- 10000/train/Negative/01697.jpg
- 10000/train/Negative/01698.jpg
- 10000/train/Negative/01699.jpg
- 10000/train/Negative/01700.jpg
- 10000/train/Negative/01701.jpg
- 10000/train/Negative/01702.jpg
- 10000/train/Negative/01703.jpg
- 10000/train/Negative/01704.jpg
- 10000/train/Negative/01705.jpg
- 10000/train/Negative/01706.jpg
- 10000/train/Negative/01707.jpg
- 10000/train/Negative/01708.jpg
- 10000/train/Negative/01709.jpg
- 10000/train/Negative/01710.jpg
- 10000/train/Negative/01711.jpg
- 10000/train/Negative/01712.jpg
- 10000/train/Negative/01713.jpg
- 10000/train/Negative/01714.jpg
- 10000/train/Negative/01715.jpg
- 10000/train/Negative/01716.jpg
- 10000/train/Negative/01717.jpg
- 10000/train/Negative/01718.jpg
- 10000/train/Negative/01719.jpg
- 10000/train/Negative/01720.jpg
- 10000/train/Negative/01721.jpg
- 10000/train/Negative/01722.jpg
- 10000/train/Negative/01723.jpg
- 10000/train/Negative/01724.jpg
- 10000/train/Negative/01725.jpg
- 10000/train/Negative/01726.jpg
- 10000/train/Negative/01727.jpg
- 10000/train/Negative/01728.jpg
- 10000/train/Negative/01729.jpg
- 10000/train/Negative/01730.jpg
- 10000/train/Negative/01731.jpg
- 10000/train/Negative/01732.jpg
- 10000/train/Negative/01733.jpg
- 10000/train/Negative/01734.jpg
- 10000/train/Negative/01735.jpg
- 10000/train/Negative/01736.jpg
- 10000/train/Negative/01737.jpg
- 10000/train/Negative/01738.jpg
- 10000/train/Negative/01739.jpg
- 10000/train/Negative/01740.jpg
- 10000/train/Negative/01741.jpg
- 10000/train/Negative/01742.jpg
- 10000/train/Negative/01743.jpg
- 10000/train/Negative/01744.jpg
- 10000/train/Negative/01745.jpg
- 10000/train/Negative/01746.jpg
- 10000/train/Negative/01747.jpg
- 10000/train/Negative/01748.jpg
- 10000/train/Negative/01749.jpg
- 10000/train/Negative/01750.jpg
- 10000/train/Negative/01751.jpg
- 10000/train/Negative/01752.jpg
- 10000/train/Negative/01753.jpg
- 10000/train/Negative/01754.jpg
- 10000/train/Negative/01755.jpg
- 10000/train/Negative/01756.jpg
- 10000/train/Negative/01757.jpg
- 10000/train/Negative/01758.jpg
- 10000/train/Negative/01759.jpg
- 10000/train/Negative/01760.jpg
- 10000/train/Negative/01761.jpg
- 10000/train/Negative/01762.jpg
- 10000/train/Negative/01763.jpg
- 10000/train/Negative/01764.jpg
- 10000/train/Negative/01765.jpg
- 10000/train/Negative/01766.jpg
- 10000/train/Negative/01767.jpg
- 10000/train/Negative/01768.jpg
- 10000/train/Negative/01769.jpg
- 10000/train/Negative/01770.jpg
- 10000/train/Negative/01771.jpg
- 10000/train/Negative/01772.jpg
- 10000/train/Negative/01773.jpg
- 10000/train/Negative/01774.jpg
- 10000/train/Negative/01775.jpg
- 10000/train/Negative/01776.jpg
- 10000/train/Negative/01777.jpg
- 10000/train/Negative/01778.jpg
- 10000/train/Negative/01779.jpg
- 10000/train/Negative/01780.jpg
- 10000/train/Negative/01781.jpg
- 10000/train/Negative/01782.jpg
- 10000/train/Negative/01783.jpg
- 10000/train/Negative/01784.jpg
- 10000/train/Negative/01785.jpg
- 10000/train/Negative/01786.jpg
- 10000/train/Negative/01787.jpg
- 10000/train/Negative/01788.jpg
- 10000/train/Negative/01789.jpg
- 10000/train/Negative/01790.jpg
- 10000/train/Negative/01791.jpg
- 10000/train/Negative/01792.jpg
- 10000/train/Negative/01793.jpg
- 10000/train/Negative/01794.jpg
- 10000/train/Negative/01795.jpg
- 10000/train/Negative/01796.jpg
- 10000/train/Negative/01797.jpg
- 10000/train/Negative/01798.jpg
[truncated: 9,700 more entries]
