# Supplementary material for: An improved transformer-based concrete crack classification method
Source: Sci Rep. 2024 Mar 14;14:6226. doi: 10.1038/s41598-024-54835-x (PMC10940720; doi:10.1038/s41598-024-54835-x)
Supplement: Supplementary file 3 — Supplementary Information 3. [file 41598_2024_54835_MOESM3_ESM.zip]

Archive with 30,006 entries (9,995 files):
- 15000/train/
- 15000/train/Negative/
- 15000/train/Negative/00271.jpg
- 15000/train/Negative/00272.jpg
- 15000/train/Negative/00273.jpg
- 15000/train/Negative/00274.jpg
- 15000/train/Negative/00275.jpg
- 15000/train/Negative/00276.jpg
- 15000/train/Negative/00277.jpg
- 15000/train/Negative/00278.jpg
- 15000/train/Negative/00279.jpg
- 15000/train/Negative/00280.jpg
- 15000/train/Negative/00281.jpg
- 15000/train/Negative/00282.jpg
- 15000/train/Negative/00283.jpg
- 15000/train/Negative/00284.jpg
- 15000/train/Negative/00285.jpg
- 15000/train/Negative/00286.jpg
- 15000/train/Negative/00287.jpg
- 15000/train/Negative/00288.jpg
- 15000/train/Negative/00289.jpg
- 15000/train/Negative/00290.jpg
- 15000/train/Negative/00291.jpg
- 15000/train/Negative/00292.jpg
- 15000/train/Negative/00293.jpg
- 15000/train/Negative/00294.jpg
- 15000/train/Negative/00295.jpg
- 15000/train/Negative/00296.jpg
- 15000/train/Negative/00297.jpg
- 15000/train/Negative/00298.jpg
- 15000/train/Negative/00299.jpg
- 15000/train/Negative/00300.jpg
- 15000/train/Negative/00301.jpg
- 15000/train/Negative/00302.jpg
- 15000/train/Negative/00303.jpg
- 15000/train/Negative/00304.jpg
- 15000/train/Negative/00305.jpg
- 15000/train/Negative/00306.jpg
- 15000/train/Negative/00307.jpg
- 15000/train/Negative/00308.jpg
- 15000/train/Negative/00309.jpg
- 15000/train/Negative/00310.jpg
- 15000/train/Negative/00311.jpg
- 15000/train/Negative/00312.jpg
- 15000/train/Negative/00313.jpg
- 15000/train/Negative/00314.jpg
- 15000/train/Negative/00315.jpg
- 15000/train/Negative/00316.jpg
- 15000/train/Negative/00317.jpg
- 15000/train/Negative/00318.jpg
- 15000/train/Negative/00319.jpg
- 15000/train/Negative/00320.jpg
- 15000/train/Negative/00321.jpg
- 15000/train/Negative/00322.jpg
- 15000/train/Negative/00323.jpg
- 15000/train/Negative/00324.jpg
- 15000/train/Negative/00325.jpg
- 15000/train/Negative/00326.jpg
- 15000/train/Negative/00327.jpg
- 15000/train/Negative/00328.jpg
- 15000/train/Negative/00329.jpg
- 15000/train/Negative/00330.jpg
- 15000/train/Negative/00331.jpg
- 15000/train/Negative/00332.jpg
- 15000/train/Negative/00333.jpg
- 15000/train/Negative/00334.jpg
- 15000/train/Negative/00335.jpg
- 15000/train/Negative/00336.jpg
- 15000/train/Negative/00337.jpg
- 15000/train/Negative/00338.jpg
- 15000/train/Negative/00339.jpg
- 15000/train/Negative/00340.jpg
- 15000/train/Negative/00341.jpg
- 15000/train/Negative/00342.jpg
- 15000/train/Negative/00343.jpg
- 15000/train/Negative/00344.jpg
- 15000/train/Negative/00345.jpg
- 15000/train/Negative/00346.jpg
- 15000/train/Negative/00347.jpg
- 15000/train/Negative/00348.jpg
- 15000/train/Negative/00349.jpg
- 15000/train/Negative/00350.jpg
- 15000/train/Negative/00351.jpg
- 15000/train/Negative/00352.jpg
- 15000/train/Negative/00353.jpg
- 15000/train/Negative/00354.jpg
- 15000/train/Negative/00355.jpg
- 15000/train/Negative/00356.jpg
- 15000/train/Negative/00357.jpg
- 15000/train/Negative/00358.jpg
- 15000/train/Negative/00359.jpg
- 15000/train/Negative/00360.jpg
- 15000/train/Negative/00361.jpg
- 15000/train/Negative/00362.jpg
- 15000/train/Negative/00363.jpg
- 15000/train/Negative/00364.jpg
- 15000/train/Negative/00365.jpg
- 15000/train/Negative/00366.jpg
- 15000/train/Negative/00367.jpg
- 15000/train/Negative/00368.jpg
- 15000/train/Negative/00369.jpg
- 15000/train/Negative/00370.jpg
- 15000/train/Negative/00371.jpg
- 15000/train/Negative/00372.jpg
- 15000/train/Negative/00373.jpg
- 15000/train/Negative/00374.jpg
- 15000/train/Negative/00375.jpg
- 15000/train/Negative/00376.jpg
- 15000/train/Negative/00377.jpg
- 15000/train/Negative/00378.jpg
- 15000/train/Negative/00379.jpg
- 15000/train/Negative/00380.jpg
- 15000/train/Negative/00381.jpg
- 15000/train/Negative/00382.jpg
- 15000/train/Negative/00383.jpg
- 15000/train/Negative/00384.jpg
- 15000/train/Negative/00385.jpg
- 15000/train/Negative/00386.jpg
- 15000/train/Negative/00387.jpg
- 15000/train/Negative/00388.jpg
- 15000/train/Negative/00389.jpg
- 15000/train/Negative/00390.jpg
- 15000/train/Negative/00391.jpg
- 15000/train/Negative/00392.jpg
- 15000/train/Negative/00393.jpg
- 15000/train/Negative/00394.jpg
- 15000/train/Negative/00395.jpg
- 15000/train/Negative/00396.jpg
- 15000/train/Negative/00397.jpg
- 15000/train/Negative/00398.jpg
- 15000/train/Negative/00399.jpg
- 15000/train/Negative/00400.jpg
- 15000/train/Negative/00401.jpg
- 15000/train/Negative/00402.jpg
- 15000/train/Negative/00403.jpg
- 15000/train/Negative/00404.jpg
- 15000/train/Negative/00405.jpg
- 15000/train/Negative/00406.jpg
- 15000/train/Negative/00407.jpg
- 15000/train/Negative/00408.jpg
- 15000/train/Negative/00409.jpg
- 15000/train/Negative/00410.jpg
- 15000/train/Negative/00411.jpg
- 15000/train/Negative/00412.jpg
- 15000/train/Negative/00413.jpg
- 15000/train/Negative/00414.jpg
- 15000/train/Negative/00415.jpg
- 15000/train/Negative/00416.jpg
- 15000/train/Negative/00417.jpg
- 15000/train/Negative/00418.jpg
- 15000/train/Negative/00419.jpg
- 15000/train/Negative/00420.jpg
- 15000/train/Negative/00421.jpg
- 15000/train/Negative/00422.jpg
- 15000/train/Negative/00423.jpg
- 15000/train/Negative/00424.jpg
- 15000/train/Negative/00425.jpg
- 15000/train/Negative/00426.jpg
- 15000/train/Negative/00427.jpg
- 15000/train/Negative/00428.jpg
- 15000/train/Negative/00429.jpg
- 15000/train/Negative/00430.jpg
- 15000/train/Negative/00431.jpg
- 15000/train/Negative/00432.jpg
- 15000/train/Negative/00433.jpg
- 15000/train/Negative/00434.jpg
- 15000/train/Negative/00435.jpg
- 15000/train/Negative/00436.jpg
- 15000/train/Negative/00437.jpg
- 15000/train/Negative/00438.jpg
- 15000/train/Negative/00439.jpg
- 15000/train/Negative/00440.jpg
- 15000/train/Negative/00441.jpg
- 15000/train/Negative/00442.jpg
- 15000/train/Negative/00443.jpg
- 15000/train/Negative/00444.jpg
- 15000/train/Negative/00445.jpg
- 15000/train/Negative/00446.jpg
- 15000/train/Negative/00447.jpg
- 15000/train/Negative/00448.jpg
- 15000/train/Negative/00449.jpg
- 15000/train/Negative/00450.jpg
- 15000/train/Negative/00451.jpg
- 15000/train/Negative/00452.jpg
- 15000/train/Negative/00453.jpg
- 15000/train/Negative/00454.jpg
- 15000/train/Negative/00455.jpg
- 15000/train/Negative/00456.jpg
- 15000/train/Negative/00457.jpg
- 15000/train/Negative/00458.jpg
- 15000/train/Negative/00459.jpg
- 15000/train/Negative/00460.jpg
- 15000/train/Negative/00461.jpg
- 15000/train/Negative/00462.jpg
- 15000/train/Negative/00463.jpg
- 15000/train/Negative/00464.jpg
- 15000/train/Negative/00465.jpg
- 15000/train/Negative/00466.jpg
- 15000/train/Negative/00467.jpg
- 15000/train/Negative/00468.jpg
- 15000/train/Negative/00469.jpg
- 15000/train/Negative/00470.jpg
- 15000/train/Negative/00471.jpg
- 15000/train/Negative/00472.jpg
- 15000/train/Negative/00473.jpg
- 15000/train/Negative/00474.jpg
- 15000/train/Negative/00475.jpg
- 15000/train/Negative/00476.jpg
- 15000/train/Negative/00477.jpg
- 15000/train/Negative/00478.jpg
- 15000/train/Negative/00479.jpg
- 15000/train/Negative/00480.jpg
- 15000/train/Negative/00481.jpg
- 15000/train/Negative/00482.jpg
- 15000/train/Negative/00483.jpg
- 15000/train/Negative/00484.jpg
- 15000/train/Negative/00485.jpg
- 15000/train/Negative/00486.jpg
- 15000/train/Negative/00487.jpg
- 15000/train/Negative/00488.jpg
- 15000/train/Negative/00489.jpg
- 15000/train/Negative/00490.jpg
- 15000/train/Negative/00491.jpg
- 15000/train/Negative/00492.jpg
- 15000/train/Negative/00493.jpg
- 15000/train/Negative/00494.jpg
- 15000/train/Negative/00495.jpg
- 15000/train/Negative/00496.jpg
- 15000/train/Negative/00497.jpg
- 15000/train/Negative/00498.jpg
- 15000/train/Negative/00499.jpg
- 15000/train/Negative/00500.jpg
- 15000/train/Negative/00501.jpg
- 15000/train/Negative/00502.jpg
- 15000/train/Negative/00503.jpg
- 15000/train/Negative/00504.jpg
- 15000/train/Negative/00505.jpg
- 15000/train/Negative/00506.jpg
- 15000/train/Negative/00507.jpg
- 15000/train/Negative/00508.jpg
- 15000/train/Negative/00509.jpg
- 15000/train/Negative/00510.jpg
- 15000/train/Negative/00511.jpg
- 15000/train/Negative/00512.jpg
- 15000/train/Negative/00513.jpg
- 15000/train/Negative/00514.jpg
- 15000/train/Negative/00515.jpg
- 15000/train/Negative/00516.jpg
- 15000/train/Negative/00517.jpg
- 15000/train/Negative/00518.jpg
- 15000/train/Negative/00519.jpg
- 15000/train/Negative/00520.jpg
- 15000/train/Negative/00521.jpg
- 15000/train/Negative/00522.jpg
- 15000/train/Negative/00523.jpg
- 15000/train/Negative/00524.jpg
- 15000/train/Negative/00525.jpg
- 15000/train/Negative/00526.jpg
- 15000/train/Negative/00527.jpg
- 15000/train/Negative/00528.jpg
- 15000/train/Negative/00529.jpg
- 15000/train/Negative/00530.jpg
- 15000/train/Negative/00531.jpg
- 15000/train/Negative/00532.jpg
- 15000/train/Negative/00533.jpg
- 15000/train/Negative/00534.jpg
- 15000/train/Negative/00535.jpg
- 15000/train/Negative/00536.jpg
- 15000/train/Negative/00537.jpg
- 15000/train/Negative/00538.jpg
- 15000/train/Negative/00539.jpg
- 15000/train/Negative/00540.jpg
- 15000/train/Negative/00541.jpg
- 15000/train/Negative/00542.jpg
- 15000/train/Negative/00543.jpg
- 15000/train/Negative/00544.jpg
- 15000/train/Negative/00545.jpg
- 15000/train/Negative/00546.jpg
- 15000/train/Negative/00547.jpg
- 15000/train/Negative/00548.jpg
- 15000/train/Negative/00549.jpg
- 15000/train/Negative/00550.jpg
- 15000/train/Negative/00551.jpg
- 15000/train/Negative/00552.jpg
- 15000/train/Negative/00553.jpg
- 15000/train/Negative/00554.jpg
- 15000/train/Negative/00555.jpg
- 15000/train/Negative/00556.jpg
- 15000/train/Negative/00557.jpg
- 15000/train/Negative/00558.jpg
- 15000/train/Negative/00559.jpg
- 15000/train/Negative/00560.jpg
- 15000/train/Negative/00561.jpg
- 15000/train/Negative/00562.jpg
- 15000/train/Negative/00563.jpg
- 15000/train/Negative/00564.jpg
- 15000/train/Negative/00565.jpg
- 15000/train/Negative/00566.jpg
- 15000/train/Negative/00567.jpg
- 15000/train/Negative/00568.jpg
[truncated: 9,700 more entries]
