# Supplementary material for: An improved transformer-based concrete crack classification method
Source: Sci Rep. 2024 Mar 14;14:6226. doi: 10.1038/s41598-024-54835-x (PMC10940720; doi:10.1038/s41598-024-54835-x)
Supplement: Supplementary file 4 — Supplementary Information 4. [file 41598_2024_54835_MOESM4_ESM.zip]

Archive with 17,007 entries (9,996 files):
- ╩2╛▌╝» - ╕▒▒╛/
- ╩2╛▌╝» - ╕▒▒╛/train/
- ╩2╛▌╝» - ╕▒▒╛/train/Negative/
- ╩2╛▌╝» - ╕▒▒╛/train/Negative/00001.jpg
- ╩2╛▌╝» - ╕▒▒╛/train/Negative/00002.jpg
- ╩2╛▌╝» - ╕▒▒╛/train/Negative/00003.jpg
- ╩2╛▌╝» - ╕▒▒╛/train/Negative/00004.jpg
- ╩2╛▌╝» - ╕▒▒╛/train/Negative/00005.jpg
- ╩2╛▌╝» - ╕▒▒╛/train/Negative/00006.jpg
- ╩2╛▌╝» - ╕▒▒╛/train/Negative/00007.jpg
- ╩2╛▌╝» - ╕▒▒╛/train/Negative/00008.jpg
- ╩2╛▌╝» - ╕▒▒╛/train/Negative/00009.jpg
- ╩2╛▌╝» - ╕▒▒╛/train/Negative/00010.jpg
- ╩2╛▌╝» - ╕▒▒╛/train/Negative/00011.jpg
- ╩2╛▌╝» - ╕▒▒╛/train/Negative/00012.jpg
- ╩2╛▌╝» - ╕▒▒╛/train/Negative/00013.jpg
- ╩2╛▌╝» - ╕▒▒╛/train/Negative/00014.jpg
- ╩2╛▌╝» - ╕▒▒╛/train/Negative/00015.jpg
- ╩2╛▌╝» - ╕▒▒╛/train/Negative/00016.jpg
- ╩2╛▌╝» - ╕▒▒╛/train/Negative/00017.jpg
- ╩2╛▌╝» - ╕▒▒╛/train/Negative/00018.jpg
- ╩2╛▌╝» - ╕▒▒╛/train/Negative/00019.jpg
- ╩2╛▌╝» - ╕▒▒╛/train/Negative/00020.jpg
- ╩2╛▌╝» - ╕▒▒╛/train/Negative/00021.jpg
- ╩2╛▌╝» - ╕▒▒╛/train/Negative/00022.jpg
- ╩2╛▌╝» - ╕▒▒╛/train/Negative/00023.jpg
- ╩2╛▌╝» - ╕▒▒╛/train/Negative/00024.jpg
- ╩2╛▌╝» - ╕▒▒╛/train/Negative/00025.jpg
- ╩2╛▌╝» - ╕▒▒╛/train/Negative/00026.jpg
- ╩2╛▌╝» - ╕▒▒╛/train/Negative/00027.jpg
- ╩2╛▌╝» - ╕▒▒╛/train/Negative/00028.jpg
- ╩2╛▌╝» - ╕▒▒╛/train/Negative/00029.jpg
- ╩2╛▌╝» - ╕▒▒╛/train/Negative/00030.jpg
- ╩2╛▌╝» - ╕▒▒╛/train/Negative/00031.jpg
- ╩2╛▌╝» - ╕▒▒╛/train/Negative/00032.jpg
- ╩2╛▌╝» - ╕▒▒╛/train/Negative/00033.jpg
- ╩2╛▌╝» - ╕▒▒╛/train/Negative/00034.jpg
- ╩2╛▌╝» - ╕▒▒╛/train/Negative/00035.jpg
- ╩2╛▌╝» - ╕▒▒╛/train/Negative/00036.jpg
- ╩2╛▌╝» - ╕▒▒╛/train/Negative/00037.jpg
- ╩2╛▌╝» - ╕▒▒╛/train/Negative/00038.jpg
- ╩2╛▌╝» - ╕▒▒╛/train/Negative/00039.jpg
- ╩2╛▌╝» - ╕▒▒╛/train/Negative/00040.jpg
- ╩2╛▌╝» - ╕▒▒╛/train/Negative/00041.jpg
- ╩2╛▌╝» - ╕▒▒╛/train/Negative/00042.jpg
- ╩2╛▌╝» - ╕▒▒╛/train/Negative/00043.jpg
- ╩2╛▌╝» - ╕▒▒╛/train/Negative/00044.jpg
- ╩2╛▌╝» - ╕▒▒╛/train/Negative/00045.jpg
- ╩2╛▌╝» - ╕▒▒╛/train/Negative/00046.jpg
- ╩2╛▌╝» - ╕▒▒╛/train/Negative/00047.jpg
- ╩2╛▌╝» - ╕▒▒╛/train/Negative/00048.jpg
- ╩2╛▌╝» - ╕▒▒╛/train/Negative/00049.jpg
- ╩2╛▌╝» - ╕▒▒╛/train/Negative/00050.jpg
- ╩2╛▌╝» - ╕▒▒╛/train/Negative/00051.jpg
- ╩2╛▌╝» - ╕▒▒╛/train/Negative/00052.jpg
- ╩2╛▌╝» - ╕▒▒╛/train/Negative/00053.jpg
- ╩2╛▌╝» - ╕▒▒╛/train/Negative/00054.jpg
- ╩2╛▌╝» - ╕▒▒╛/train/Negative/00055.jpg
- ╩2╛▌╝» - ╕▒▒╛/train/Negative/00056.jpg
- ╩2╛▌╝» - ╕▒▒╛/train/Negative/00057.jpg
- ╩2╛▌╝» - ╕▒▒╛/train/Negative/00058.jpg
- ╩2╛▌╝» - ╕▒▒╛/train/Negative/00059.jpg
- ╩2╛▌╝» - ╕▒▒╛/train/Negative/00060.jpg
- ╩2╛▌╝» - ╕▒▒╛/train/Negative/00061.jpg
- ╩2╛▌╝» - ╕▒▒╛/train/Negative/00062.jpg
- ╩2╛▌╝» - ╕▒▒╛/train/Negative/00063.jpg
- ╩2╛▌╝» - ╕▒▒╛/train/Negative/00064.jpg
- ╩2╛▌╝» - ╕▒▒╛/train/Negative/00065.jpg
- ╩2╛▌╝» - ╕▒▒╛/train/Negative/00066.jpg
- ╩2╛▌╝» - ╕▒▒╛/train/Negative/00067.jpg
- ╩2╛▌╝» - ╕▒▒╛/train/Negative/00068.jpg
- ╩2╛▌╝» - ╕▒▒╛/train/Negative/00069.jpg
- ╩2╛▌╝» - ╕▒▒╛/train/Negative/00070.jpg
- ╩2╛▌╝» - ╕▒▒╛/train/Negative/00071.jpg
- ╩2╛▌╝» - ╕▒▒╛/train/Negative/00072.jpg
- ╩2╛▌╝» - ╕▒▒╛/train/Negative/00073.jpg
- ╩2╛▌╝» - ╕▒▒╛/train/Negative/00074.jpg
- ╩2╛▌╝» - ╕▒▒╛/train/Negative/00075.jpg
- ╩2╛▌╝» - ╕▒▒╛/train/Negative/00076.jpg
- ╩2╛▌╝» - ╕▒▒╛/train/Negative/00077.jpg
- ╩2╛▌╝» - ╕▒▒╛/train/Negative/00078.jpg
- ╩2╛▌╝» - ╕▒▒╛/train/Negative/00079.jpg
- ╩2╛▌╝» - ╕▒▒╛/train/Negative/00080.jpg
- ╩2╛▌╝» - ╕▒▒╛/train/Negative/00081.jpg
- ╩2╛▌╝» - ╕▒▒╛/train/Negative/00082.jpg
- ╩2╛▌╝» - ╕▒▒╛/train/Negative/00083.jpg
- ╩2╛▌╝» - ╕▒▒╛/train/Negative/00084.jpg
- ╩2╛▌╝» - ╕▒▒╛/train/Negative/00085.jpg
- ╩2╛▌╝» - ╕▒▒╛/train/Negative/00086.jpg
- ╩2╛▌╝» - ╕▒▒╛/train/Negative/00087.jpg
- ╩2╛▌╝» - ╕▒▒╛/train/Negative/00088.jpg
- ╩2╛▌╝» - ╕▒▒╛/train/Negative/00089.jpg
- ╩2╛▌╝» - ╕▒▒╛/train/Negative/00090.jpg
- ╩2╛▌╝» - ╕▒▒╛/train/Negative/00091.jpg
- ╩2╛▌╝» - ╕▒▒╛/train/Negative/00092.jpg
- ╩2╛▌╝» - ╕▒▒╛/train/Negative/00093.jpg
- ╩2╛▌╝» - ╕▒▒╛/train/Negative/00094.jpg
- ╩2╛▌╝» - ╕▒▒╛/train/Negative/00095.jpg
- ╩2╛▌╝» - ╕▒▒╛/train/Negative/00096.jpg
- ╩2╛▌╝» - ╕▒▒╛/train/Negative/00097.jpg
- ╩2╛▌╝» - ╕▒▒╛/train/Negative/00098.jpg
- ╩2╛▌╝» - ╕▒▒╛/train/Negative/00099.jpg
- ╩2╛▌╝» - ╕▒▒╛/train/Negative/00100.jpg
- ╩2╛▌╝» - ╕▒▒╛/train/Negative/00101.jpg
- ╩2╛▌╝» - ╕▒▒╛/train/Negative/00102.jpg
- ╩2╛▌╝» - ╕▒▒╛/train/Negative/00103.jpg
- ╩2╛▌╝» - ╕▒▒╛/train/Negative/00104.jpg
- ╩2╛▌╝» - ╕▒▒╛/train/Negative/00105.jpg
- ╩2╛▌╝» - ╕▒▒╛/train/Negative/00106.jpg
- ╩2╛▌╝» - ╕▒▒╛/train/Negative/00107.jpg
- ╩2╛▌╝» - ╕▒▒╛/train/Negative/00108.jpg
- ╩2╛▌╝» - ╕▒▒╛/train/Negative/00109.jpg
- ╩2╛▌╝» - ╕▒▒╛/train/Negative/00110.jpg
- ╩2╛▌╝» - ╕▒▒╛/train/Negative/00111.jpg
- ╩2╛▌╝» - ╕▒▒╛/train/Negative/00112.jpg
- ╩2╛▌╝» - ╕▒▒╛/train/Negative/00113.jpg
- ╩2╛▌╝» - ╕▒▒╛/train/Negative/00114.jpg
- ╩2╛▌╝» - ╕▒▒╛/train/Negative/00115.jpg
- ╩2╛▌╝» - ╕▒▒╛/train/Negative/00116.jpg
- ╩2╛▌╝» - ╕▒▒╛/train/Negative/00117.jpg
- ╩2╛▌╝» - ╕▒▒╛/train/Negative/00118.jpg
- ╩2╛▌╝» - ╕▒▒╛/train/Negative/00119.jpg
- ╩2╛▌╝» - ╕▒▒╛/train/Negative/00120.jpg
- ╩2╛▌╝» - ╕▒▒╛/train/Negative/00121.jpg
- ╩2╛▌╝» - ╕▒▒╛/train/Negative/00122.jpg
- ╩2╛▌╝» - ╕▒▒╛/train/Negative/00123.jpg
- ╩2╛▌╝» - ╕▒▒╛/train/Negative/00124.jpg
- ╩2╛▌╝» - ╕▒▒╛/train/Negative/00125.jpg
- ╩2╛▌╝» - ╕▒▒╛/train/Negative/00126.jpg
- ╩2╛▌╝» - ╕▒▒╛/train/Negative/00127.jpg
- ╩2╛▌╝» - ╕▒▒╛/train/Negative/00128.jpg
- ╩2╛▌╝» - ╕▒▒╛/train/Negative/00129.jpg
- ╩2╛▌╝» - ╕▒▒╛/train/Negative/00130.jpg
- ╩2╛▌╝» - ╕▒▒╛/train/Negative/00131.jpg
- ╩2╛▌╝» - ╕▒▒╛/train/Negative/00132.jpg
- ╩2╛▌╝» - ╕▒▒╛/train/Negative/00133.jpg
- ╩2╛▌╝» - ╕▒▒╛/train/Negative/00134.jpg
- ╩2╛▌╝» - ╕▒▒╛/train/Negative/00135.jpg
- ╩2╛▌╝» - ╕▒▒╛/train/Negative/00136.jpg
- ╩2╛▌╝» - ╕▒▒╛/train/Negative/00137.jpg
- ╩2╛▌╝» - ╕▒▒╛/train/Negative/00138.jpg
- ╩2╛▌╝» - ╕▒▒╛/train/Negative/00139.jpg
- ╩2╛▌╝» - ╕▒▒╛/train/Negative/00140.jpg
- ╩2╛▌╝» - ╕▒▒╛/train/Negative/00141.jpg
- ╩2╛▌╝» - ╕▒▒╛/train/Negative/00142.jpg
- ╩2╛▌╝» - ╕▒▒╛/train/Negative/00143.jpg
- ╩2╛▌╝» - ╕▒▒╛/train/Negative/00144.jpg
- ╩2╛▌╝» - ╕▒▒╛/train/Negative/00145.jpg
- ╩2╛▌╝» - ╕▒▒╛/train/Negative/00146.jpg
- ╩2╛▌╝» - ╕▒▒╛/train/Negative/00147.jpg
- ╩2╛▌╝» - ╕▒▒╛/train/Negative/00148.jpg
- ╩2╛▌╝» - ╕▒▒╛/train/Negative/00149.jpg
- ╩2╛▌╝» - ╕▒▒╛/train/Negative/00150.jpg
- ╩2╛▌╝» - ╕▒▒╛/train/Negative/00151.jpg
- ╩2╛▌╝» - ╕▒▒╛/train/Negative/00152.jpg
- ╩2╛▌╝» - ╕▒▒╛/train/Negative/00153.jpg
- ╩2╛▌╝» - ╕▒▒╛/train/Negative/00154.jpg
- ╩2╛▌╝» - ╕▒▒╛/train/Negative/00155.jpg
- ╩2╛▌╝» - ╕▒▒╛/train/Negative/00156.jpg
- ╩2╛▌╝» - ╕▒▒╛/train/Negative/00157.jpg
- ╩2╛▌╝» - ╕▒▒╛/train/Negative/00158.jpg
- ╩2╛▌╝» - ╕▒▒╛/train/Negative/00159.jpg
- ╩2╛▌╝» - ╕▒▒╛/train/Negative/00160.jpg
- ╩2╛▌╝» - ╕▒▒╛/train/Negative/00161.jpg
- ╩2╛▌╝» - ╕▒▒╛/train/Negative/00162.jpg
- ╩2╛▌╝» - ╕▒▒╛/train/Negative/00163.jpg
- ╩2╛▌╝» - ╕▒▒╛/train/Negative/00164.jpg
- ╩2╛▌╝» - ╕▒▒╛/train/Negative/00165.jpg
- ╩2╛▌╝» - ╕▒▒╛/train/Negative/00166.jpg
- ╩2╛▌╝» - ╕▒▒╛/train/Negative/00167.jpg
- ╩2╛▌╝» - ╕▒▒╛/train/Negative/00168.jpg
- ╩2╛▌╝» - ╕▒▒╛/train/Negative/00169.jpg
- ╩2╛▌╝» - ╕▒▒╛/train/Negative/00170.jpg
- ╩2╛▌╝» - ╕▒▒╛/train/Negative/00171.jpg
- ╩2╛▌╝» - ╕▒▒╛/train/Negative/00172.jpg
- ╩2╛▌╝» - ╕▒▒╛/train/Negative/00173.jpg
- ╩2╛▌╝» - ╕▒▒╛/train/Negative/00174.jpg
- ╩2╛▌╝» - ╕▒▒╛/train/Negative/00175.jpg
- ╩2╛▌╝» - ╕▒▒╛/train/Negative/00176.jpg
- ╩2╛▌╝» - ╕▒▒╛/train/Negative/00177.jpg
- ╩2╛▌╝» - ╕▒▒╛/train/Negative/00178.jpg
- ╩2╛▌╝» - ╕▒▒╛/train/Negative/00179.jpg
- ╩2╛▌╝» - ╕▒▒╛/train/Negative/00180.jpg
- ╩2╛▌╝» - ╕▒▒╛/train/Negative/00181.jpg
- ╩2╛▌╝» - ╕▒▒╛/train/Negative/00182.jpg
- ╩2╛▌╝» - ╕▒▒╛/train/Negative/00183.jpg
- ╩2╛▌╝» - ╕▒▒╛/train/Negative/00184.jpg
- ╩2╛▌╝» - ╕▒▒╛/train/Negative/00185.jpg
- ╩2╛▌╝» - ╕▒▒╛/train/Negative/00186.jpg
- ╩2╛▌╝» - ╕▒▒╛/train/Negative/00187.jpg
- ╩2╛▌╝» - ╕▒▒╛/train/Negative/00188.jpg
- ╩2╛▌╝» - ╕▒▒╛/train/Negative/00189.jpg
- ╩2╛▌╝» - ╕▒▒╛/train/Negative/00190.jpg
- ╩2╛▌╝» - ╕▒▒╛/train/Negative/00191.jpg
- ╩2╛▌╝» - ╕▒▒╛/train/Negative/00192.jpg
- ╩2╛▌╝» - ╕▒▒╛/train/Negative/00193.jpg
- ╩2╛▌╝» - ╕▒▒╛/train/Negative/00194.jpg
- ╩2╛▌╝» - ╕▒▒╛/train/Negative/00195.jpg
- ╩2╛▌╝» - ╕▒▒╛/train/Negative/00196.jpg
- ╩2╛▌╝» - ╕▒▒╛/train/Negative/00197.jpg
- ╩2╛▌╝» - ╕▒▒╛/train/Negative/00198.jpg
- ╩2╛▌╝» - ╕▒▒╛/train/Negative/00199.jpg
- ╩2╛▌╝» - ╕▒▒╛/train/Negative/00200.jpg
- ╩2╛▌╝» - ╕▒▒╛/train/Negative/00201.jpg
- ╩2╛▌╝» - ╕▒▒╛/train/Negative/00202.jpg
- ╩2╛▌╝» - ╕▒▒╛/train/Negative/00203.jpg
- ╩2╛▌╝» - ╕▒▒╛/train/Negative/00204.jpg
- ╩2╛▌╝» - ╕▒▒╛/train/Negative/00205.jpg
- ╩2╛▌╝» - ╕▒▒╛/train/Negative/00206.jpg
- ╩2╛▌╝» - ╕▒▒╛/train/Negative/00207.jpg
- ╩2╛▌╝» - ╕▒▒╛/train/Negative/00208.jpg
- ╩2╛▌╝» - ╕▒▒╛/train/Negative/00209.jpg
- ╩2╛▌╝» - ╕▒▒╛/train/Negative/00210.jpg
- ╩2╛▌╝» - ╕▒▒╛/train/Negative/00211.jpg
- ╩2╛▌╝» - ╕▒▒╛/train/Negative/00212.jpg
- ╩2╛▌╝» - ╕▒▒╛/train/Negative/00213.jpg
- ╩2╛▌╝» - ╕▒▒╛/train/Negative/00214.jpg
- ╩2╛▌╝» - ╕▒▒╛/train/Negative/00215.jpg
- ╩2╛▌╝» - ╕▒▒╛/train/Negative/00216.jpg
- ╩2╛▌╝» - ╕▒▒╛/train/Negative/00217.jpg
- ╩2╛▌╝» - ╕▒▒╛/train/Negative/00218.jpg
- ╩2╛▌╝» - ╕▒▒╛/train/Negative/00219.jpg
- ╩2╛▌╝» - ╕▒▒╛/train/Negative/00220.jpg
- ╩2╛▌╝» - ╕▒▒╛/train/Negative/00221.jpg
- ╩2╛▌╝» - ╕▒▒╛/train/Negative/00222.jpg
- ╩2╛▌╝» - ╕▒▒╛/train/Negative/00223.jpg
- ╩2╛▌╝» - ╕▒▒╛/train/Negative/00224.jpg
- ╩2╛▌╝» - ╕▒▒╛/train/Negative/00225.jpg
- ╩2╛▌╝» - ╕▒▒╛/train/Negative/00226.jpg
- ╩2╛▌╝» - ╕▒▒╛/train/Negative/00227.jpg
- ╩2╛▌╝» - ╕▒▒╛/train/Negative/00228.jpg
- ╩2╛▌╝» - ╕▒▒╛/train/Negative/00229.jpg
- ╩2╛▌╝» - ╕▒▒╛/train/Negative/00230.jpg
- ╩2╛▌╝» - ╕▒▒╛/train/Negative/00231.jpg
- ╩2╛▌╝» - ╕▒▒╛/train/Negative/00232.jpg
- ╩2╛▌╝» - ╕▒▒╛/train/Negative/00233.jpg
- ╩2╛▌╝» - ╕▒▒╛/train/Negative/00234.jpg
- ╩2╛▌╝» - ╕▒▒╛/train/Negative/00235.jpg
- ╩2╛▌╝» - ╕▒▒╛/train/Negative/00236.jpg
- ╩2╛▌╝» - ╕▒▒╛/train/Negative/00237.jpg
- ╩2╛▌╝» - ╕▒▒╛/train/Negative/00238.jpg
- ╩2╛▌╝» - ╕▒▒╛/train/Negative/00239.jpg
- ╩2╛▌╝» - ╕▒▒╛/train/Negative/00240.jpg
- ╩2╛▌╝» - ╕▒▒╛/train/Negative/00241.jpg
- ╩2╛▌╝» - ╕▒▒╛/train/Negative/00242.jpg
- ╩2╛▌╝» - ╕▒▒╛/train/Negative/00243.jpg
- ╩2╛▌╝» - ╕▒▒╛/train/Negative/00244.jpg
- ╩2╛▌╝» - ╕▒▒╛/train/Negative/00245.jpg
- ╩2╛▌╝» - ╕▒▒╛/train/Negative/00246.jpg
- ╩2╛▌╝» - ╕▒▒╛/train/Negative/00247.jpg
- ╩2╛▌╝» - ╕▒▒╛/train/Negative/00248.jpg
- ╩2╛▌╝» - ╕▒▒╛/train/Negative/00249.jpg
- ╩2╛▌╝» - ╕▒▒╛/train/Negative/00250.jpg
- ╩2╛▌╝» - ╕▒▒╛/train/Negative/00251.jpg
- ╩2╛▌╝» - ╕▒▒╛/train/Negative/00252.jpg
- ╩2╛▌╝» - ╕▒▒╛/train/Negative/00253.jpg
- ╩2╛▌╝» - ╕▒▒╛/train/Negative/00254.jpg
- ╩2╛▌╝» - ╕▒▒╛/train/Negative/00255.jpg
- ╩2╛▌╝» - ╕▒▒╛/train/Negative/00256.jpg
- ╩2╛▌╝» - ╕▒▒╛/train/Negative/00257.jpg
- ╩2╛▌╝» - ╕▒▒╛/train/Negative/00258.jpg
- ╩2╛▌╝» - ╕▒▒╛/train/Negative/00259.jpg
- ╩2╛▌╝» - ╕▒▒╛/train/Negative/00260.jpg
- ╩2╛▌╝» - ╕▒▒╛/train/Negative/00261.jpg
- ╩2╛▌╝» - ╕▒▒╛/train/Negative/00262.jpg
- ╩2╛▌╝» - ╕▒▒╛/train/Negative/00263.jpg
- ╩2╛▌╝» - ╕▒▒╛/train/Negative/00264.jpg
- ╩2╛▌╝» - ╕▒▒╛/train/Negative/00265.jpg
- ╩2╛▌╝» - ╕▒▒╛/train/Negative/00266.jpg
- ╩2╛▌╝» - ╕▒▒╛/train/Negative/00267.jpg
- ╩2╛▌╝» - ╕▒▒╛/train/Negative/00268.jpg
- ╩2╛▌╝» - ╕▒▒╛/train/Negative/00269.jpg
- ╩2╛▌╝» - ╕▒▒╛/train/Negative/00270.jpg
- ╩2╛▌╝» - ╕▒▒╛/train/Negative/00271.jpg
- ╩2╛▌╝» - ╕▒▒╛/train/Negative/00272.jpg
- ╩2╛▌╝» - ╕▒▒╛/train/Negative/00273.jpg
- ╩2╛▌╝» - ╕▒▒╛/train/Negative/00274.jpg
- ╩2╛▌╝» - ╕▒▒╛/train/Negative/00275.jpg
- ╩2╛▌╝» - ╕▒▒╛/train/Negative/00276.jpg
- ╩2╛▌╝» - ╕▒▒╛/train/Negative/00277.jpg
- ╩2╛▌╝» - ╕▒▒╛/train/Negative/00278.jpg
- ╩2╛▌╝» - ╕▒▒╛/train/Negative/00279.jpg
- ╩2╛▌╝» - ╕▒▒╛/train/Negative/00280.jpg
- ╩2╛▌╝» - ╕▒▒╛/train/Negative/00281.jpg
- ╩2╛▌╝» - ╕▒▒╛/train/Negative/00282.jpg
- ╩2╛▌╝» - ╕▒▒╛/train/Negative/00283.jpg
- ╩2╛▌╝» - ╕▒▒╛/train/Negative/00284.jpg
- ╩2╛▌╝» - ╕▒▒╛/train/Negative/00285.jpg
- ╩2╛▌╝» - ╕▒▒╛/train/Negative/00286.jpg
- ╩2╛▌╝» - ╕▒▒╛/train/Negative/00287.jpg
- ╩2╛▌╝» - ╕▒▒╛/train/Negative/00288.jpg
- ╩2╛▌╝» - ╕▒▒╛/train/Negative/00289.jpg
- ╩2╛▌╝» - ╕▒▒╛/train/Negative/00290.jpg
- ╩2╛▌╝» - ╕▒▒╛/train/Negative/00291.jpg
- ╩2╛▌╝» - ╕▒▒╛/train/Negative/00292.jpg
- ╩2╛▌╝» - ╕▒▒╛/train/Negative/00293.jpg
- ╩2╛▌╝» - ╕▒▒╛/train/Negative/00294.jpg
- ╩2╛▌╝» - ╕▒▒╛/train/Negative/00295.jpg
- ╩2╛▌╝» - ╕▒▒╛/train/Negative/00296.jpg
- ╩2╛▌╝» - ╕▒▒╛/train/Negative/00297.jpg
[truncated: 9,700 more entries]
